# Supplementary material for: Strand-Specific RNA-Seq Analysis of the Chryseobacterium sp. HGX-24 Transcriptome in Response to Cadmium Stress
Source: Microorganisms. 2026 Apr 23;14(5):957. doi: 10.3390/microorganisms14050957 (PMC13209784; doi:10.3390/microorganisms14050957)
Supplement: Supplementary file 1 [file microorganisms-14-00957-s001.zip]

Archive with 1 entries (1 files):
- microorganisms-4210447-supplementary.pdf
